# Supplementary material for: Time trends of cancer mortality among elderly in Italy, 1970–2008: an observational study
Source: BMC Cancer. 2012 Oct 2;12:443. doi: 10.1186/1471-2407-12-443 (PMC3518147; doi:10.1186/1471-2407-12-443)
Supplement: Additional file 1 — Table 3. Time trends of main causes of death among elderly and middle aged populations; Italy, 1970-2008. [file 1471-2407-12-443-S1.xls]

## Sheet: Foglio1
Table 3 (supplementary data). Time trends of main causes of death among elderly and middle aged populations. Italy, 1970-2008
Cause of death or groups of diseases	Age Standardized Rates (World population) in elderly (65-84 years) x 100,000									Annual Percent Change from 1995 to 2008
	Period									Elderly (65-84 years)		Middle aged (35-64 years)
	1970-74	1975-79	1980-84	1985-89	1990-94	1995-99	2000-03	2006-08		APC	(95% CI)	APC	(95% CI)
Men
All causes of death	5876.5	5478.3	5193.2	4750.8	4262.2	3857.5	3397.7	2847.8		-2,9*	(-3,1;-2,7)	-3,1*	(-3,2;-2,9)
Circulatory system diseases	2888	2708.9	2420.4	2011.7	1697.1	1485.3	1214.5	900.1		-4,7*	(-5,1;-4,3)	-4,4*	(-4,7;-4,0)
Respiratoy system diseases	604.6	545.7	478.3	412.8	331	288.3	245.6	191.5		-3,8*	(-4,6;-3,0)	-3,6*	(-4,5;-2,6)
All cancers, benign and malignant	1305.8	1288.1	1400.6	1495.6	1511.6	1431.1	1343.9	1211.5		-1,6*	(-1,8;-1,4)	-2,6*	(-2,6;-2,5)
Women
All causes of death	3654.2	3274.1	2965.1	2604.2	2294.1	2031.7	1793.3	1533.4		-2,7*	(-3,0;-2,5)	-2,2*	(-2,4;-2,0)
Circulatory system diseases	2086.1	1866.4	1570.6	1251.3	1022.3	858.9	689.8	508.1		-5,0*	(-5,4;-4,5)	-4,9*	(-5,3;-4,4)
Respiratoy system diseases	248.2	191.8	154.7	123.5	98.2	88.4	80.8	68.6		-2,2*	(-3,3;-1,1)	-2,0*	(-3,4;-0,7)
All cancers, benign and malignant	671	646.1	662.7	680.8	678	637.6	614.9	585.9		-0,9*	(-1,0;-0,7)	-1,2*	(-1,5;-0,9)
*Significantly different from 0 (p<0.05)
APC: Average Percent Change
